# Supplementary material for: Cinnamaldehyde Alleviates Salmonellosis in Chicks by Regulating Gut Health
Source: Vet Sci. 2025 Mar 3;12(3):237. doi: 10.3390/vetsci12030237 (PMC11946600; doi:10.3390/vetsci12030237)
Supplement: Supplementary file 1 [file vetsci-12-00237-s001.zip]

Archive with 1 entries (1 files):
- vetsci-3418756-supplementary.pdf
